# Supplementary material for: Mosses ML: Machine-Learning-Enhanced Biomonitoring of Emerging Contaminants Using Hylocomium splendens: An Integrated Approach Linking Atmospheric Deposition, Trace Metals, and Predictive Risk Assessment
Source: Toxics. 2026 Jan 28;14(2):121. doi: 10.3390/toxics14020121 (PMC12944864; doi:10.3390/toxics14020121)
Supplement: Supplementary file 1 [file toxics-14-00121-s001.zip]

Archive with 1 entries (1 files):
- toxics-4066300-supplementary.pdf
